# Supplementary material for: Structure and Methylation of 35S rDNA in Allopolyploids Anemone multifida (2n = 4x = 32, BBDD) and Anemone baldensis (2n = 6x = 48, AABBDD) and Their Parental Species Show Evidence of Nucleolar Dominance
Source: Front Plant Sci. 2022 Jul 6;13:908218. doi: 10.3389/fpls.2022.908218 (PMC9296772; doi:10.3389/fpls.2022.908218)
Supplement: Supplementary file 8 [file Table_1.xlsx]

## Sheet: Sheet1
Supplementary Table S1. The number of nucleoli in the individual cell and their frequencies revealed after silver staining.
Species	1*	2*	3*	4*	Total number of cells
A. cylindrica	191	195	76	12	474
A. sylvestris	147	181	96	24	448
A. multifida	122	200	130	44	496
A. baldensis	48	179	222	87	536
* Total number of cells with 1, 2, 3 or 4 nucleoli
