# Supplementary material for: Structure and Methylation of 35S rDNA in Allopolyploids Anemone multifida (2n = 4x = 32, BBDD) and Anemone baldensis (2n = 6x = 48, AABBDD) and Their Parental Species Show Evidence of Nucleolar Dominance
Source: Front Plant Sci. 2022 Jul 6;13:908218. doi: 10.3389/fpls.2022.908218 (PMC9296772; doi:10.3389/fpls.2022.908218)
Supplement: Supplementary file 9 [file Table_2.xlsx]

## Sheet: Sheet1
Supplementary Table S2. Primers used in this study.
Species	CpG region	template (genomic DNA or converted DNA)	Subgenome	Primer name	Sequence	Annealing temperature (⁰C)
A. cylindrica	CpG1	genomic DNA		A.cyl-CpG1 up-gDNA	TAATGCATGAGAGCGTGTGG	55
A. cylindrica	CpG1	genomic DNA		A.cyl-CpG1 dn-gDNA	CAAGATATCCGCCAACCATC	55
A. cylindrica	CpG1	converted DNA		A.cyl-CpG1 bis up	AGGTTTTATTGAGATTATAATATTATATAGGGG	55
A. cylindrica	CpG1	converted DNA		A.cyl-CpG1 bis dn	AAAATCTCCCACAAACTATACCCATAC	55
A. cylindrica	CpG2	genomic DNA		A.cyl-CpG2 up-gDNA	GCCTGATACTGTTCCGAAGC	55
A. cylindrica	CpG2	genomic DNA		A.cyl-CpG2 dn-gDNA	TCCAATTTCTACGGGTAGGC	55
A. cylindrica	CpG2	converted DNA		A.cyl-CpG2 bis up	AGTTTTTTATATTGGTTTGAAATTTTTGT	55
A. cylindrica	CpG2	converted DNA		A.cyl-CpG2 bis dn	ATAAACAACACAAAAACCATTTTACTTAC	55
A. cylindrica	CpG3	genomic DNA		A.cyl-CpG3 up-gDNA	TTGCCTACCCGTAGAAATTGG	55
A. cylindrica	CpG3	genomic DNA		A.cyl-CpG3 dn-gDNA	CCAGGTAGCATTCCTTTATGTCG	55
A. cylindrica	CpG3	converted DNA		A.cyl-CpG3 bis up	TGTTAGTGTGGTTTGTGAAATTTAT	55
A. cylindrica	CpG3	converted DNA		A.cyl-CpG3 bis dn	ATCAACCAAATAACATTCCTTTATATC	55
A. parviflora	CpG1	genomic DNA		A.par-CpG1 up-gDNA	GCTGGTGAAAGGCCAACAATGCC	58
A. parviflora	CpG1	genomic DNA		A.par-CpG1 dn-gDNA	TGACAACCGTCCACAAAAAGTAC	58
A. parviflora	CpG1	converted DNA		A.par-CpG1 bis up	GTCCCGATGAGGACCCTTCGAGT	58
A. parviflora	CpG1	converted DNA		A.par-CpG1 bis dn	CTGCGCCCATGCGCCCAACCATC	58
A. parviflora	CpG2	genomic DNA		A.par-CpG2 up-gDNA	GAGACTCCCGTGCCCAATAACCA	59
A. parviflora	CpG2	genomic DNA		A.par-CpG2 dn-gDNA	CTCGCTAGCCAGACACGCGGGCA	59
A. parviflora	CpG2	converted DNA		A.par-CpG2 bis up	GAGATGCCCCGATACTGTTCTGA	56
A. parviflora	CpG2	converted DNA		A.par-CpG2 bis dn	CACTTTCTTCGGGTAGGGAGCAC	56
A. parviflora	CpG3	genomic DNA		A.par-CpG3 up-gDNA	TGGCGTCCGGCGTACTTGATTGT	57
A. parviflora	CpG3	genomic DNA		A.par-CpG3 dn-gDNA	TGAGCCATTCGCAGTTTCACAGT	57
A. parviflora	CpG3	converted DNA		A.par-CpG3 bis up	CAAGTAAAATGGTTCCTGTGCTC	56
A. parviflora	CpG3	converted DNA		A.par-CpG3 bis dn	TGGCTTAATCTTTGAGACAAGCA	56
A. sylvestris	CpG1	genomic DNA		A.syl-CpG1 up-gDNA	GATGAGGTCCCTTTTGAGTTTCC	55
A. sylvestris	CpG1	genomic DNA		A.syl-CpG1 dn-gDNA	CATTCACAAGATATCCGCCAACC	55
A. sylvestris	CpG1	converted DNA		A.syl-CpG1 bis up	TTTTGAGTTTTTAATATCGAATAAATTACGTG	56
A. sylvestris	CpG1	converted DNA		A.syl-CpG1 bis dn	AATACCCACATATTACCCGAAAATCTC	56
A. sylvestris	CpG2	genomic DNA		A.syl-CpG2 up-gDNA	CTGATACTGTTCCGAAGCTTTTC	55
A. sylvestris	CpG2	genomic DNA		A.syl-CpG2 dn-gDNA	ATTTTCCAATTTCTCCGAGTAGG	55
A. sylvestris	CpG2	converted DNA		A.syl-CpG2 bis up	GAAATTTTTGTTTCGATAGTGTGTTTTG	54
A. sylvestris	CpG2	converted DNA		A.syl-CpG2 bis dn	ACCATTTTACTTACCGACATACAATCAA	54
A. sylvestris	CpG3	genomic DNA		A.syl-CpG3 up-gDNA	AATGGTTCCTGTGTTGCCTACTC	55
A. sylvestris	CpG3	genomic DNA		A.syl-CpG3 dn-gDNA	CATGCATGGCTTAATCTTTGAGAC	55
A. sylvestris	CpG3	converted DNA		A.syl-CpG3 bis up	TTTATTGTTTTTGGTCGGTTAAAAGTTG	56
A. sylvestris	CpG3	converted DNA		A.syl-CpG3 bis dn	ACATTCCTTTATATCGCCGATTATCC	56
A. multifida	CpG1	genomic DNA	D	A.par-CpG1 up-gDNA	GCTGGTGAAAGGCCAACAATGCC	58
A. multifida	CpG1	genomic DNA	D	A.par-CpG1 dn-gDNA	TGACAACCGTCCACAAAAAGTAC	58
A. multifida	CpG1	converted DNA	D	A.par-CpG1 bis up	GTCCCGATGAGGACCCTTCGAGT	58
A. multifida	CpG1	converted DNA	D	A.par-CpG1 bis dn	CTGCGCCCATGCGCCCAACCATC	58
A. multifida	CpG2	genomic DNA	D	A.par-CpG2 up-gDNA	GAGACTCCCGTGCCCAATAACCA	56
A. multifida	CpG2	genomic DNA	D	A.par-CpG2 dn-gDNA	CTCGCTAGCCAGACACGCGGGCA	56
A. multifida	CpG2	converted DNA	D	A.par-CpG2 bis up	GAGATGCCCCGATACTGTTCTGA	56
A. multifida	CpG2	converted DNA	D	A.par-CpG2 bis dn	CACTTTCTTCGGGTAGGGAGCAC	56
A. multifida	CpG3	genomic DNA	D	A.par-CpG3 up-gDNA	TGGCGTCCGGCGTACTTGATTGT	56
A. multifida	CpG3	genomic DNA	D	A.par-CpG3 dn-gDNA	TGAGCCATTCGCAGTTTCACAGT	56
A. multifida	CpG3	converted DNA	D	A.par-CpG3 bis up	CAAGTAAAATGGTTCCTGTGCTC	56
A. multifida	CpG3	converted DNA	D	A.par-CpG3 bis dn	TGGCTTAATCTTTGAGACAAGCA	56
A. baldensis	CpG1	genomic DNA	A	A.syl-CpG1 up-gDNA	GATGAGGTCCCTTTTGAGTTTCC	55
A. baldensis	CpG1	genomic DNA	A	A.syl-CpG1 dn-gDNA	CATTCACAAGATATCCGCCAACC	55
A. baldensis	CpG1	genomic DNA	D	A.par-CpG1 up-gDNA	GCTGGTGAAAGGCCAACAATGCC	58
A. baldensis	CpG1	genomic DNA	D	A.par-CpG1 dn-gDNA	TGACAACCGTCCACAAAAAGTAC	58
A. baldensis	CpG1	converted DNA	A	A.syl-CpG1 bis up	TTTTGAGTTTTTAATATCGAATAAATTACGTG	56
A. baldensis	CpG1	converted DNA	A	A.syl-CpG1 bis dn	AATACCCACATATTACCCGAAAATCTC	56
A. baldensis	CpG1	converted DNA	D	A.par-CpG1 bis up	GTCCCGATGAGGACCCTTCGAGT	58
A. baldensis	CpG1	converted DNA	D	A.par-CpG1 bis dn	CTGCGCCCATGCGCCCAACCATC	58
A. baldensis	CpG2	genomic DNA	A	A.syl-CpG2 up-gDNA	CTGATACTGTTCCGAAGCTTTTC	55
A. baldensis	CpG2	genomic DNA	A	A.syl-CpG2 dn-gDNA	ATTTTCCAATTTCTCCGAGTAGG	55
A. baldensis	CpG2	genomic DNA	D	A.par-CpG2 up-gDNA	GAGACTCCCGTGCCCAATAACCA	56
A. baldensis	CpG2	genomic DNA	D	A.par-CpG2 dn-gDNA	CTCGCTAGCCAGACACGCGGGCA	56
A. baldensis	CpG2	converted DNA	A	A.syl-CpG2 bis up	GAAATTTTTGTTTCGATAGTGTGTTTTG	54
A. baldensis	CpG2	converted DNA	A	A.syl-CpG2 bis dn	ACCATTTTACTTACCGACATACAATCAA	54
A. baldensis	CpG2	converted DNA	D	A.par-CpG2 bis up	GAGATGCCCCGATACTGTTCTGA	56
A. baldensis	CpG2	converted DNA	D	A.par-CpG2 bis dn	CACTTTCTTCGGGTAGGGAGCAC	56
A. baldensis	CpG3	genomic DNA	A, D	A.syl-CpG3 up-gDNA	AATGGTTCCTGTGTTGCCTACTC	55
A. baldensis	CpG3	genomic DNA	A, D	A.syl-CpG3 dn-gDNA	CATGCATGGCTTAATCTTTGAGAC	55
A. baldensis	CpG3	converted DNA	A, D	A.syl-CpG3 bis up	TTTATTGTTTTTGGTCGGTTAAAAGTTG	56
A. baldensis	CpG3	converted DNA	A, D	A.syl-CpG3 bis dn	ACATTCCTTTATATCGCCGATTATCC	56
