# Supplementary material for: Structure and Methylation of 35S rDNA in Allopolyploids Anemone multifida (2n = 4x = 32, BBDD) and Anemone baldensis (2n = 6x = 48, AABBDD) and Their Parental Species Show Evidence of Nucleolar Dominance
Source: Front Plant Sci. 2022 Jul 6;13:908218. doi: 10.3389/fpls.2022.908218 (PMC9296772; doi:10.3389/fpls.2022.908218)
Supplement: Supplementary file 10 [file Table_3.xlsx]

## Sheet: List1
Supplementary Table S3. Positions and size of the 35S rDNA subregions in assembled 35S rDNA units.
Species	region	start	end	length
A. cylindrica
	IGS	1	4703	4702
	NTS (partial)	1	1900	1899
	TIS (TATATTAGGGGGG)	1901	1913	12
	5'-ETS	1914	4703	2789
	18S	4704	6513	1809
	ITS1	6514	6690	176
	5.8S	6691	6850	159
	ITS2	6851	7068	217
	26S	7069	10471	3402
	TTS (CCCTCCCC)	10472	10479	7
	whole contig			10489
A. multifida				0
	IGS	1	4936	4935
	NTS (partial)	1	2162	2161
	TIS (TATATTAGGGGGG)	2163	2175	12
	5'-ETS	2176	4936	2760
	18S	4937	6746	1809
	ITS1	6747	6923	176
	5.8S	6924	7083	159
	ITS2	7084	7294	210
	26S	7295	10697	3402
	TTS (CCCTCCCC)	10698	10705	7
	whole contig			10715
A. baladensis-LC				0
	IGS	1	4981	4980
	NTS (partial)	1	2207	2206
	TIS (TATATTAGGGGGG)	2208	2220	12
	5'-ETS	2221	4981	2760
	18S	4982	6791	1809
	ITS1	6792	6967	175
	5.8S	6968	7127	159
	ITS2	7128	7340	212
	26S	7341	10743	3402
	TTS	10744	10751	7
	whole contig			10761
A. baladensis-HC				0
	IGS	1	5159	5158
	NTS (partial)	1	2354	2353
	TIS (TATATTAGGGGGG)	2355	2367	12
	5'-ETS	2368	5159	2791
	18S	5160	6969	1809
	ITS1	6970	7145	175
	5.8S	7146	7305	159
	ITS2	7306	7518	212
	26S	7519	10921	3402
	TTS (CCCTCCCC)	10922	10929	7
	whole contig			10939
A. sylvestris_1				0
	IGS	1	6303	6302
	NTS (partial)	1	3499	3498
	TIS (TATATTAGGGGGG)	3500	3512	12
	5'-ETS	3513	6303	2790
	18S	6304	8113	1809
	ITS1	8114	8289	175
	5.8S	8290	8449	159
	ITS2	8450	8662	212
	26S	8663	12065	3402
	TTS	12066	12073	7
	whole contig			12084
A. sylvestris_2				0
	IGS	1	6303	6302
	NTS (partial)	1	3499	3498
	TIS (TATATTAGGGGGG)	3500	3512	12
	5'-ETS	3513	6303	2790
	18S	6304	8113	1809
	ITS1	8114	8289	175
	5.8S	8290	8449	159
	ITS2	8450	8662	212
	26S	8663	12065	3402
	TTS (CCCTCCCC)	12066	12073	7
	whole contig			12084
A. sylvestris_3				0
	IGS	1	6303	6302
	NTS (partial)	1	3499	3498
	TIS (TATATTAGGGGGG)	3500	3512	12
	5'-ETS	3513	6303	2790
	18S	6304	8113	1809
	ITS1	8114	8289	175
	5.8S	8290	8449	159
	ITS2	8450	8662	212
	26S	8663	12065	3402
	TTS	12066	12073	7
	whole contig			12084
A. parviflora_HC				0
	IGS	1	5488	5487
	NTS (partial)	1	2401	2400
	TIS (TATATTAGGGGGG)	2402	2414	12
	5'-ETS	2415	5488	3073
	18S	5489	7298	1809
	ITS1	7299	7475	176
	5.8S	7476	7634	158
	ITS2	7635	7847	212
	26S	7848	11250	3402
	TTS (CCCTCCCC)	11251	11258	7
	whole contig			11269
A. parviflora_LC				0
	IGS	1	5493	5492
	NTS (partial)	1	2399	2398
	TIS (TATATTAGGGGGG)	2400	2412	12
	5'-ETS	2413	5493	3080
	18S	5494	7303	1809
	ITS1	7304	7480	176
	5.8S	7481	7639	158
	ITS2	7640	7852	212
	26S	7853	11255	3402
	TTS (CCCTCCCC)	11256	11263	7
	whole contig			11278

## Sheet: Identity_matrix
ETS
PID	A. baladensis HC	A. baladensis LC	A. cylindrica	A. multifida	A. parviflora HC	A. parviflora LC	A. sylvestris 1	A. sylvestris 2	A. sylvestris 3
A. baladensis HC	x
A. baladensis LC	72.48	x
A. cylindrica	92.83	72.16	x
A. multifida	72.54	99.78	72.21	x
A. parviflora HC	80.13	87.13	79.38	87.23	x
A. parviflora LC	80.16	86.89	79.36	86.99	98.03	x
A. sylvestris 1	99.71	72.65	92.97	72.72	80.31	80.32	x
A. sylvestris 2	99.71	72.65	92.97	72.72	80.31	80.32	100	x
A. sylvestris 3	99.71	72.62	92.97	72.72	80.31	80.32	100	100	x
NTS
PID	A. baladensis HC	A. baladensis LC	A. cylindrica	A. multifida	A. parviflora HC	A. parviflora LC	A. sylvestris 1	A. sylvestris 2	A. sylvestris 3
A. baladensis HC	x	65.15	72.72	64.53	63.08	63.52	67.09	67.09	67.09
A. baladensis LC	65.15	x	64.24	96.79	68.61	68.74	52.72	52.63	52.81
A. cylindrica	72.72	64.24	x	65.17	61.58	61.51	66.23	69.58	70.22
A. multifida	64.53	96.79	65.17	x	66.81	67.8	52.03	52.34	52.16
A. parviflora HC	63.08	68.61	61.58	66.81	x	95.17	56.06	55.99	55.33
A. parviflora LC	63.52	68.74	61.51	67.8	95.17	x	55.83	55.61	54.85
A. sylvestris 1	67.09	52.72	66.23	52.03	56.06	55.83	x	91	95.02
A. sylvestris 2	67.09	52.63	69.58	52.34	55.99	55.61	91	x
A. sylvestris 3	67.09	52.81	70.22	52.16	55.33	54.85	95.02	93.58	x
