# Supplementary material for: Structure and Methylation of 35S rDNA in Allopolyploids Anemone multifida (2n = 4x = 32, BBDD) and Anemone baldensis (2n = 6x = 48, AABBDD) and Their Parental Species Show Evidence of Nucleolar Dominance
Source: Front Plant Sci. 2022 Jul 6;13:908218. doi: 10.3389/fpls.2022.908218 (PMC9296772; doi:10.3389/fpls.2022.908218)
Supplement: Supplementary file 11 [file Table_4.xlsx]

## Sheet: List1
Supplementary Table S4. Characterization of CpG islands in the ETS of A. sylvestris, A. parviflora and A. cylindrica.
Species	CpG island	range*	size (bp)	CG (%)	ObsExp
A. sylvestris	CpG1'	59..744	686	58.45	0.89
	CpG2'	988..1449	462	52.16	1.14
	CpG3'	1650..2065	416	52.64	0.97
	CpG4'	2081..2489	409	51.34	1
	CpG5'	2514..2746	233	50.21	0.97
A. cylindrica	CpG1'	52..398	347	55.62	0.73
	CpG2'	462..859	398	59.3	0.87
	CpG3'	1056..1443	388	51.8	0.95
	CpG4'	1645..2048	404	52.23	0.95
	CpG5'	2209..2452	244	51.64	0.98
	CpG6'	2519..2745	227	50.66	1.04
A. parviflora HC	CpG1'	73..388	316	56.01	0.9
	CpG2'	406..838	433	55.2	0.93
	CpG3'	1293..1614	322	53.73	1.07
	CpG4'	2391..2773	383	51.7	1.06
	CpG5'	1819..2321	503	53.48	1.07
	CpG6'	2796..3030	235	54.04	1.06
A. multifida	CpG1'	93..325	233	56.22	1
	CpG2'	336..557	222	54.05	0.89
	CpG3'	822..1400	579	51.81	1
	CpG4'	1638..1996	359	52.09	1.09
	CpG5'	2174..2460	287	50.17	1.17
	CpG6'	2480..2717	238	52.52	1.06
A. baldensis HC	CpG1'	59..744	686	58.45	0.89
	CpG2'	989..1450	462	52.16	1.14
	CpG3'	1650..2066	417	53	0.99
	CpG4'	2082..2490	409	51.59	0.99
	CpG5'	2515..2747	233	50.21	0.97
A. baldensis LC	CpG1'	93..325	233	55.79	1.02
	CpG2'	336..557	222	54.05	0.89
	CpG3'	822..1400	579	51.64	0.98
	CpG4'	1638..1996	359	52.09	1.09
	CpG5'	2174..2460	287	50.17	1.17
	CpG6'	2480..2717	238	52.52	1.06
*range within ETS
