# Supplementary material for: Structure and Methylation of 35S rDNA in Allopolyploids Anemone multifida (2n = 4x = 32, BBDD) and Anemone baldensis (2n = 6x = 48, AABBDD) and Their Parental Species Show Evidence of Nucleolar Dominance
Source: Front Plant Sci. 2022 Jul 6;13:908218. doi: 10.3389/fpls.2022.908218 (PMC9296772; doi:10.3389/fpls.2022.908218)
Supplement: Supplementary file 12 [file Table_5.xlsx]

## Sheet: List1
Supplementary Table S5. Individual methylation frequencies for each position within the CpG island.
Species/subgenome	CpG island	Modification	Methylation frequency (%)
A. baldensis_A	CpG1	CGN	100
A. baldensis_A	CpG1	CGN	100
A. baldensis_A	CpG1	CGN	55.56
A. baldensis_A	CpG1	CGN	100
A. baldensis_A	CpG1	CGN	66.67
A. baldensis_A	CpG1	CGN	11.11
A. baldensis_A	CpG1	CGN	0
A. baldensis_A	CpG1	CGN	0
A. baldensis_A	CpG1	CGN	0
A. baldensis_A	CpG1	CGN	0
A. baldensis_A	CpG1	CGN	0
A. baldensis_A	CpG1	CGN	0
A. baldensis_A	CpG1	CGN	0
A. baldensis_A	CpG1	CGN	0
A. baldensis_A	CpG1	CGN	22.22
A. baldensis_A	CpG1	CGN	77.78
A. baldensis_A	CpG1	CGN	77.78
A. baldensis_A	CpG1	CGN	55.56
A. baldensis_A	CpG1	CGN	100
A. baldensis_A	CpG1	CGN	66.67
A. baldensis_A	CpG1	CGN	33.33
A. baldensis_A	CpG1	CGN	88.89
A. baldensis_A	CpG1	CGN	88.89
A. baldensis_A	CpG1	CGN	55.56
A. baldensis_A	CpG1	CGN	55.56
A. baldensis_A	CpG1	CGN	66.67
A. baldensis_A	CpG1	CGN	100
A. baldensis_A	CpG1	CGN	100
A. baldensis_A	CpG1	CGN	55.56
A. baldensis_A	CpG1	CGN	66.67
A. baldensis_A	CpG1	CGN	66.67
A. baldensis_A	CpG1	CGN	77.78
A. baldensis_A	CpG1	CGN	0
A. baldensis_A	CpG1	CGN	0
A. baldensis_A	CpG1	CGN	0
A. baldensis_A	CpG1	CGN	0
A. baldensis_A	CpG1	CGN	0
A. baldensis_A	CpG1	CGN	0
A. baldensis_A	CpG1	CGN	0
A. baldensis_A	CpG1	CGN	66.67
A. baldensis_A	CpG1	CGN	100
A. baldensis_A	CpG1	CGN	100
A. baldensis_A	CpG1	CGN	77.78
A. baldensis_A	CpG1	CGN	77.78
A. baldensis_A	CpG1	CGN	77.78
A. baldensis_A	CpG1	CGN	100
A. baldensis_A	CpG1	CHG	0
A. baldensis_A	CpG1	CHG	0
A. baldensis_A	CpG1	CHG	0
A. baldensis_A	CpG1	CHG	0
A. baldensis_A	CpG1	CHG	0
A. baldensis_A	CpG1	CHG	0
A. baldensis_A	CpG1	CHG	0
A. baldensis_A	CpG1	CHG	0
A. baldensis_A	CpG1	CHG	33.33
A. baldensis_A	CpG1	CHG	0
A. baldensis_A	CpG1	CHG	66.67
A. baldensis_A	CpG1	CHG	77.78
A. baldensis_A	CpG1	CHG	44.44
A. baldensis_A	CpG1	CHG	0
A. baldensis_A	CpG1	CHG	11.11
A. baldensis_A	CpG1	CHG	22.22
A. baldensis_A	CpG1	CHG	44.44
A. baldensis_A	CpG1	CHG	0
A. baldensis_A	CpG1	CHG	0
A. baldensis_A	CpG1	CHG	0
A. baldensis_A	CpG1	CHH	0
A. baldensis_A	CpG1	CHH	0
A. baldensis_A	CpG1	CHH	0
A. baldensis_A	CpG1	CHH	0
A. baldensis_A	CpG1	CHH	0
A. baldensis_A	CpG1	CHH	0
A. baldensis_A	CpG1	CHH	0
A. baldensis_A	CpG1	CHH	0
A. baldensis_A	CpG1	CHH	0
A. baldensis_A	CpG1	CHH	0
A. baldensis_A	CpG1	CHH	0
A. baldensis_A	CpG1	CHH	33.33
A. baldensis_A	CpG1	CHH	0
A. baldensis_A	CpG1	CHH	0
A. baldensis_A	CpG1	CHH	0
A. baldensis_A	CpG1	CHH	0
A. baldensis_A	CpG1	CHH	0
A. baldensis_A	CpG1	CHH	0
A. baldensis_A	CpG1	CHH	0
A. baldensis_A	CpG1	CHH	0
A. baldensis_A	CpG1	CHH	0
A. baldensis_A	CpG1	CHH	0
A. baldensis_A	CpG1	CHH	0
A. baldensis_A	CpG1	CHH	0
A. baldensis_A	CpG1	CHH	0
A. baldensis_A	CpG1	CHH	0
A. baldensis_A	CpG1	CHH	33.33
A. baldensis_A	CpG1	CHH	0
A. baldensis_A	CpG1	CHH	11.11
A. baldensis_A	CpG1	CHH	0
A. baldensis_A	CpG1	CHH	0
A. baldensis_A	CpG1	CHH	0
A. baldensis_A	CpG1	CHH	0
A. baldensis_A	CpG1	CHH	0
A. baldensis_A	CpG1	CHH	0
A. baldensis_A	CpG1	CHH	0
A. baldensis_A	CpG1	CHH	0
A. baldensis_A	CpG1	CHH	22.22
A. baldensis_A	CpG1	CHH	0
A. baldensis_A	CpG1	CHH	0
A. baldensis_A	CpG1	CHH	11.11
A. baldensis_A	CpG1	CHH	11.11
A. baldensis_A	CpG1	CHH	0
A. baldensis_A	CpG1	CHH	0
A. baldensis_A	CpG1	CHH	0
A. baldensis_A	CpG1	CHH	0
A. baldensis_A	CpG1	CHH	0
A. baldensis_A	CpG1	CHH	0
A. baldensis_A	CpG1	CHH	22.22
A. baldensis_A	CpG1	CHH	11.11
A. baldensis_A	CpG1	CHH	0
A. baldensis_A	CpG1	CHH	0
A. baldensis_A	CpG1	CHH	0
A. baldensis_A	CpG1	CHH	0
A. baldensis_A	CpG1	CHH	11.11
A. baldensis_A	CpG1	CHH	0
A. baldensis_A	CpG1	CHH	0
A. baldensis_A	CpG1	CHH	0
A. baldensis_A	CpG1	CHH	0
A. baldensis_A	CpG1	CHH	0
A. baldensis_A	CpG1	CHH	0
A. baldensis_A	CpG1	CHH	0
A. baldensis_A	CpG1	CHH	11.11
A. baldensis_A	CpG1	CHH	0
A. baldensis_A	CpG1	CHH	0
A. baldensis_A	CpG1	CHH	22.22
A. baldensis_A	CpG1	CHH	0
A. baldensis_A	CpG1	CHH	0
A. baldensis_A	CpG1	CHH	11.11
A. baldensis_A	CpG1	CHH	0
A. baldensis_A	CpG1	CHH	22.22
A. baldensis_A	CpG1	CHH	0
A. baldensis_A	CpG1	CHH	0
A. baldensis_A	CpG1	CHH	22.22
A. baldensis_A	CpG1	CHH	0
A. baldensis_A	CpG1	CHH	0
A. baldensis_A	CpG1	CHH	0
A. baldensis_A	CpG1	CHH	0
A. baldensis_A	CpG1	CHH	0
A. baldensis_A	CpG1	CHH	33.33
A. baldensis_A	CpG1	CHH	77.78
A. baldensis_A	CpG1	CHH	11.11
A. baldensis_A	CpG1	CHH	0
A. baldensis_A	CpG1	CHH	0
A. baldensis_A	CpG1	CHH	11.11
A. baldensis_A	CpG1	CHH	0
A. baldensis_A	CpG1	CHH	0
A. baldensis_A	CpG1	CHH	0
A. baldensis_A	CpG1	CHH	0
A. baldensis_A	CpG1	CHH	0
A. baldensis_D	CpG1	CGN	9.09
A. baldensis_D	CpG1	CGN	100
A. baldensis_D	CpG1	CGN	81.82
A. baldensis_D	CpG1	CGN	100
A. baldensis_D	CpG1	CGN	100
A. baldensis_D	CpG1	CGN	9.09
A. baldensis_D	CpG1	CGN	0
A. baldensis_D	CpG1	CGN	0
A. baldensis_D	CpG1	CGN	0
A. baldensis_D	CpG1	CGN	0
A. baldensis_D	CpG1	CGN	0
A. baldensis_D	CpG1	CGN	9.09
A. baldensis_D	CpG1	CGN	100
A. baldensis_D	CpG1	CGN	95.45
A. baldensis_D	CpG1	CGN	100
A. baldensis_D	CpG1	CGN	90.91
A. baldensis_D	CpG1	CGN	86.36
A. baldensis_D	CpG1	CGN	72.73
A. baldensis_D	CpG1	CGN	90.91
A. baldensis_D	CpG1	CGN	90.91
A. baldensis_D	CpG1	CGN	95.45
A. baldensis_D	CpG1	CGN	95.45
A. baldensis_D	CpG1	CGN	95.45
A. baldensis_D	CpG1	CGN	100
A. baldensis_D	CpG1	CGN	0
A. baldensis_D	CpG1	CHG	0
A. baldensis_D	CpG1	CHG	0
A. baldensis_D	CpG1	CHG	0
A. baldensis_D	CpG1	CHG	4.76
A. baldensis_D	CpG1	CHG	86.36
A. baldensis_D	CpG1	CHG	0
A. baldensis_D	CpG1	CHG	18.18
A. baldensis_D	CpG1	CHG	36.36
A. baldensis_D	CpG1	CHG	0
A. baldensis_D	CpG1	CHH	9.09
A. baldensis_D	CpG1	CHH	0
A. baldensis_D	CpG1	CHH	4.55
A. baldensis_D	CpG1	CHH	0
A. baldensis_D	CpG1	CHH	0
A. baldensis_D	CpG1	CHH	4.55
A. baldensis_D	CpG1	CHH	4.55
A. baldensis_D	CpG1	CHH	0
A. baldensis_D	CpG1	CHH	0
A. baldensis_D	CpG1	CHH	45.45
A. baldensis_D	CpG1	CHH	0
A. baldensis_D	CpG1	CHH	4.76
A. baldensis_D	CpG1	CHH	0
A. baldensis_D	CpG1	CHH	22.73
A. baldensis_D	CpG1	CHH	0
A. baldensis_D	CpG1	CHH	0
A. baldensis_D	CpG1	CHH	0
A. baldensis_D	CpG1	CHH	0
A. baldensis_D	CpG1	CHH	4.55
A. baldensis_D	CpG1	CHH	0
A. baldensis_D	CpG1	CHH	4.55
A. baldensis_D	CpG1	CHH	13.64
A. baldensis_D	CpG1	CHH	0
A. baldensis_D	CpG1	CHH	13.64
A. baldensis_D	CpG1	CHH	0
A. baldensis_D	CpG1	CHH	0
A. baldensis_D	CpG1	CHH	59.09
A. baldensis_D	CpG1	CHH	0
A. baldensis_D	CpG1	CHH	0
A. baldensis_D	CpG1	CHH	0
A. baldensis_D	CpG1	CHH	0
A. baldensis_D	CpG1	CHH	0
A. baldensis_A	CpG2	CGN	100
A. baldensis_A	CpG2	CGN	90.91
A. baldensis_A	CpG2	CGN	90.91
A. baldensis_A	CpG2	CGN	100
A. baldensis_A	CpG2	CGN	100
A. baldensis_A	CpG2	CGN	100
A. baldensis_A	CpG2	CGN	90.91
A. baldensis_A	CpG2	CGN	90.91
A. baldensis_A	CpG2	CGN	90.91
A. baldensis_A	CpG2	CGN	72.73
A. baldensis_A	CpG2	CGN	90.91
A. baldensis_A	CpG2	CGN	100
A. baldensis_A	CpG2	CGN	100
A. baldensis_A	CpG2	CGN	100
A. baldensis_A	CpG2	CGN	72.73
A. baldensis_A	CpG2	CGN	100
A. baldensis_A	CpG2	CGN	90.91
A. baldensis_A	CpG2	CGN	100
A. baldensis_A	CpG2	CGN	100
A. baldensis_A	CpG2	CGN	100
A. baldensis_A	CpG2	CHG	0
A. baldensis_A	CpG2	CHG	0
A. baldensis_A	CpG2	CHG	27.27
A. baldensis_A	CpG2	CHG	72.73
A. baldensis_A	CpG2	CHG	63.64
A. baldensis_A	CpG2	CHG	45.45
A. baldensis_A	CpG2	CHG	54.55
A. baldensis_A	CpG2	CHG	0
A. baldensis_A	CpG2	CHG	0
A. baldensis_A	CpG2	CHH	0
A. baldensis_A	CpG2	CHH	0
A. baldensis_A	CpG2	CHH	0
A. baldensis_A	CpG2	CHH	0
A. baldensis_A	CpG2	CHH	9.09
A. baldensis_A	CpG2	CHH	36.36
A. baldensis_A	CpG2	CHH	0
A. baldensis_A	CpG2	CHH	0
A. baldensis_A	CpG2	CHH	9.09
A. baldensis_A	CpG2	CHH	9.09
A. baldensis_A	CpG2	CHH	9.09
A. baldensis_A	CpG2	CHH	0
A. baldensis_A	CpG2	CHH	0
A. baldensis_A	CpG2	CHH	0
A. baldensis_A	CpG2	CHH	18.18
A. baldensis_A	CpG2	CHH	0
A. baldensis_A	CpG2	CHH	18.18
A. baldensis_A	CpG2	CHH	27.27
A. baldensis_A	CpG2	CHH	0
A. baldensis_A	CpG2	CHH	0
A. baldensis_A	CpG2	CHH	18.18
A. baldensis_A	CpG2	CHH	18.18
A. baldensis_A	CpG2	CHH	9.09
A. baldensis_A	CpG2	CHH	0
A. baldensis_A	CpG2	CHH	81.82
A. baldensis_A	CpG2	CHH	0
A. baldensis_A	CpG2	CHH	0
A. baldensis_A	CpG2	CHH	0
A. baldensis_A	CpG2	CHH	100
A. baldensis_A	CpG2	CHH	45.45
A. baldensis_A	CpG2	CHH	0
A. baldensis_A	CpG2	CHH	0
A. baldensis_A	CpG2	CHH	0
A. baldensis_A	CpG2	CHH	0
A. baldensis_A	CpG2	CHH	0
A. baldensis_A	CpG2	CHH	0
A. baldensis_A	CpG2	CHH	0
A. baldensis_A	CpG2	CHH	54.55
A. baldensis_A	CpG2	CHH	0
A. baldensis_A	CpG2	CHH	0
A. baldensis_D	CpG2	CGN	100
A. baldensis_D	CpG2	CGN	100
A. baldensis_D	CpG2	CGN	100
A. baldensis_D	CpG2	CGN	100
A. baldensis_D	CpG2	CGN	100
A. baldensis_D	CpG2	CGN	100
A. baldensis_D	CpG2	CGN	100
A. baldensis_D	CpG2	CGN	100
A. baldensis_D	CpG2	CGN	100
A. baldensis_D	CpG2	CGN	100
A. baldensis_D	CpG2	CGN	100
A. baldensis_D	CpG2	CGN	80
A. baldensis_D	CpG2	CGN	100
A. baldensis_D	CpG2	CGN	93.33
A. baldensis_D	CpG2	CGN	100
A. baldensis_D	CpG2	CGN	100
A. baldensis_D	CpG2	CGN	93.33
A. baldensis_D	CpG2	CGN	100
A. baldensis_D	CpG2	CGN	93.33
A. baldensis_D	CpG2	CGN	100
A. baldensis_D	CpG2	CGN	100
A. baldensis_D	CpG2	CGN	100
A. baldensis_D	CpG2	CGN	100
A. baldensis_D	CpG2	CHG	100
A. baldensis_D	CpG2	CHG	60
A. baldensis_D	CpG2	CHG	40
A. baldensis_D	CpG2	CHG	93.33
A. baldensis_D	CpG2	CHG	93.33
A. baldensis_D	CpG2	CHG	33.33
A. baldensis_D	CpG2	CHG	93.33
A. baldensis_D	CpG2	CHG	93.33
A. baldensis_D	CpG2	CHG	100
A. baldensis_D	CpG2	CHG	100
A. baldensis_D	CpG2	CHH	100
A. baldensis_D	CpG2	CHH	100
A. baldensis_D	CpG2	CHH	100
A. baldensis_D	CpG2	CHH	100
A. baldensis_D	CpG2	CHH	0
A. baldensis_D	CpG2	CHH	6.67
A. baldensis_D	CpG2	CHH	0
A. baldensis_D	CpG2	CHH	26.67
A. baldensis_D	CpG2	CHH	6.67
A. baldensis_D	CpG2	CHH	0
A. baldensis_D	CpG2	CHH	40
A. baldensis_D	CpG2	CHH	6.67
A. baldensis_D	CpG2	CHH	6.67
A. baldensis_D	CpG2	CHH	6.67
A. baldensis_D	CpG2	CHH	13.33
A. baldensis_D	CpG2	CHH	0
A. baldensis_D	CpG2	CHH	73.33
A. baldensis_D	CpG2	CHH	6.67
A. baldensis_D	CpG2	CHH	20
A. baldensis_D	CpG2	CHH	53.33
A. baldensis_D	CpG2	CHH	0
A. baldensis_D	CpG2	CHH	13.33
A. baldensis_D	CpG2	CHH	6.67
A. baldensis_D	CpG2	CHH	33.33
A. baldensis_D	CpG2	CHH	33.33
A. baldensis_D	CpG2	CHH	0
A. baldensis_D	CpG2	CHH	33.33
A. baldensis_D	CpG2	CHH	0
A. baldensis_D	CpG2	CHH	33.33
A. baldensis_D	CpG2	CHH	0
A. baldensis_D	CpG2	CHH	6.67
A. baldensis_D	CpG2	CHH	26.67
A. baldensis_D	CpG2	CHH	0
A. baldensis_D	CpG2	CHH	0
A. baldensis_D	CpG2	CHH	33.33
A. baldensis_D	CpG2	CHH	40
A. baldensis_D	CpG2	CHH	46.67
A. baldensis_D	CpG2	CHH	0
A. baldensis_D	CpG2	CHH	0
A. baldensis_D	CpG2	CHH	80
A. baldensis_D	CpG2	CHH	33.33
A. baldensis_D	CpG2	CHH	26.67
A. baldensis_D	CpG2	CHH	20
A. baldensis_D	CpG2	CHH	6.67
A. baldensis_D	CpG2	CHH	6.67
A. baldensis_D	CpG2	CHH	0
A. baldensis_D	CpG2	CHH	0
A. baldensis_D	CpG2	CHH	20
A. baldensis_D	CpG2	CHH	6.67
A. baldensis_D	CpG2	CHH	26.67
A. baldensis_D	CpG2	CHH	0
A. baldensis_D	CpG2	CHH	13.33
A. baldensis_D	CpG2	CHH	33.33
A. baldensis_D	CpG2	CHH	100
A. baldensis_D	CpG2	CHH	100
A. baldensis_A	CpG3	CGN	100
A. baldensis_A	CpG3	CGN	100
A. baldensis_A	CpG3	CGN	100
A. baldensis_A	CpG3	CGN	97.06
A. baldensis_A	CpG3	CGN	100
A. baldensis_A	CpG3	CGN	100
A. baldensis_A	CpG3	CGN	88.24
A. baldensis_A	CpG3	CGN	97.06
A. baldensis_A	CpG3	CGN	94.12
A. baldensis_A	CpG3	CGN	97.06
A. baldensis_A	CpG3	CGN	97.06
A. baldensis_A	CpG3	CGN	94.12
A. baldensis_A	CpG3	CGN	97.06
A. baldensis_A	CpG3	CGN	94.12
A. baldensis_A	CpG3	CGN	97.06
A. baldensis_A	CpG3	CGN	94.12
A. baldensis_A	CpG3	CGN	97.96
A. baldensis_A	CpG3	CGN	94.12
A. baldensis_A	CpG3	CGN	100
A. baldensis_A	CpG3	CGN	100
A. baldensis_A	CpG3	CHG	100
A. baldensis_A	CpG3	CHG	17.65
A. baldensis_A	CpG3	CHG	64.71
A. baldensis_A	CpG3	CHG	26.47
A. baldensis_A	CpG3	CHG	94.12
A. baldensis_A	CpG3	CHG	82.35
A. baldensis_A	CpG3	CHG	70.59
A. baldensis_A	CpG3	CHG	26.47
A. baldensis_A	CpG3	CHG	55.88
A. baldensis_A	CpG3	CHG	0
A. baldensis_A	CpG3	CHG	94.12
A. baldensis_A	CpG3	CHG	85.29
A. baldensis_A	CpG3	CHG	0
A. baldensis_A	CpG3	CHH	0
A. baldensis_A	CpG3	CHH	0
A. baldensis_A	CpG3	CHH	0
A. baldensis_A	CpG3	CHH	0
A. baldensis_A	CpG3	CHH	0
A. baldensis_A	CpG3	CHH	11.76
A. baldensis_A	CpG3	CHH	0
A. baldensis_A	CpG3	CHH	5.88
A. baldensis_A	CpG3	CHH	0
A. baldensis_A	CpG3	CHH	5.88
A. baldensis_A	CpG3	CHH	11.76
A. baldensis_A	CpG3	CHH	0
A. baldensis_A	CpG3	CHH	8.82
A. baldensis_A	CpG3	CHH	20.59
A. baldensis_A	CpG3	CHH	0
A. baldensis_A	CpG3	CHH	11.76
A. baldensis_A	CpG3	CHH	17.65
A. baldensis_A	CpG3	CHH	5.88
A. baldensis_A	CpG3	CHH	5.88
A. baldensis_A	CpG3	CHH	0
A. baldensis_A	CpG3	CHH	17.65
A. baldensis_A	CpG3	CHH	5.88
A. baldensis_A	CpG3	CHH	2.94
A. baldensis_A	CpG3	CHH	23.53
A. baldensis_A	CpG3	CHH	2.94
A. baldensis_A	CpG3	CHH	0
A. baldensis_A	CpG3	CHH	0
A. baldensis_A	CpG3	CHH	0
A. baldensis_A	CpG3	CHH	0
A. baldensis_A	CpG3	CHH	0
A. baldensis_D	CpG3	CGN	100
A. baldensis_D	CpG3	CGN	100
A. baldensis_D	CpG3	CGN	100
A. baldensis_D	CpG3	CGN	90.91
A. baldensis_D	CpG3	CGN	90.91
A. baldensis_D	CpG3	CGN	100
A. baldensis_D	CpG3	CGN	100
A. baldensis_D	CpG3	CGN	90.91
A. baldensis_D	CpG3	CGN	100
A. baldensis_D	CpG3	CGN	100
A. baldensis_D	CpG3	CGN	100
A. baldensis_D	CpG3	CGN	100
A. baldensis_D	CpG3	CGN	100
A. baldensis_D	CpG3	CGN	100
A. baldensis_D	CpG3	CGN	90.91
A. baldensis_D	CpG3	CGN	100
A. baldensis_D	CpG3	CGN	100
A. baldensis_D	CpG3	CGN	100
A. baldensis_D	CpG3	CGN	100
A. baldensis_D	CpG3	CGN	100
A. baldensis_D	CpG3	CGN	100
A. baldensis_D	CpG3	CGN	100
A. baldensis_D	CpG3	CHG	100
A. baldensis_D	CpG3	CHG	36.36
A. baldensis_D	CpG3	CHG	54.55
A. baldensis_D	CpG3	CHG	27.27
A. baldensis_D	CpG3	CHG	100
A. baldensis_D	CpG3	CHG	81.82
A. baldensis_D	CpG3	CHG	100
A. baldensis_D	CpG3	CHG	81.82
A. baldensis_D	CpG3	CHG	27.27
A. baldensis_D	CpG3	CHG	54.55
A. baldensis_D	CpG3	CHG	81.82
A. baldensis_D	CpG3	CHG	100
A. baldensis_D	CpG3	CHG	90.91
A. baldensis_D	CpG3	CHG	0
A. baldensis_D	CpG3	CHH	100
A. baldensis_D	CpG3	CHH	0
A. baldensis_D	CpG3	CHH	0
A. baldensis_D	CpG3	CHH	0
A. baldensis_D	CpG3	CHH	18.18
A. baldensis_D	CpG3	CHH	9.09
A. baldensis_D	CpG3	CHH	27.27
A. baldensis_D	CpG3	CHH	0
A. baldensis_D	CpG3	CHH	9.09
A. baldensis_D	CpG3	CHH	0
A. baldensis_D	CpG3	CHH	0
A. baldensis_D	CpG3	CHH	27.27
A. baldensis_D	CpG3	CHH	9.09
A. baldensis_D	CpG3	CHH	0
A. baldensis_D	CpG3	CHH	0
A. baldensis_D	CpG3	CHH	27.27
A. baldensis_D	CpG3	CHH	0
A. baldensis_D	CpG3	CHH	45.45
A. baldensis_D	CpG3	CHH	0
A. baldensis_D	CpG3	CHH	0
A. baldensis_D	CpG3	CHH	36.36
A. baldensis_D	CpG3	CHH	45.45
A. baldensis_D	CpG3	CHH	0
A. baldensis_D	CpG3	CHH	0
A. baldensis_D	CpG3	CHH	0
A. baldensis_D	CpG3	CHH	45.45
A. baldensis_D	CpG3	CHH	0
A. multifida	CpG1	CGN	100	100
A. multifida	CpG1	CGN	100	100
A. multifida	CpG1	CGN	100	100
A. multifida	CpG1	CGN	100	100
A. multifida	CpG1	CGN	94.44	97.37
A. multifida	CpG1	CGN	100	100
A. multifida	CpG1	CGN	100	100
A. multifida	CpG1	CGN	88.89	94.74
A. multifida	CpG1	CGN	94.44	97.37
A. multifida	CpG1	CGN	93.33	97.14
A. multifida	CpG1	CGN	100	100
A. multifida	CpG1	CGN	100	100
A. multifida	CpG1	CGN	94.44	100
A. multifida	CpG1	CGN	100	97.37
A. multifida	CpG1	CGN	100	100
A. multifida	CpG1	CHG	100	100
A. multifida	CpG1	CHG	92.31	96.97
A. multifida	CpG1	CHG	100	100
A. multifida	CpG1	CHG	83.33	92.11
A. multifida	CpG1	CHH	100	100
A. multifida	CpG1	CHH	100	100
A. multifida	CpG1	CHH	100	100
A. multifida	CpG1	CHH	100	100
A. multifida	CpG1	CHH	77.78	39.47
A. multifida	CpG1	CHH	94.44	97.37
A. multifida	CpG1	CHH	72.22	36.84
A. multifida	CpG1	CHH	77.78	89.47
A. multifida	CpG1	CHH	100	89.47
A. multifida	CpG1	CHH	83.33	100
A. multifida	CpG1	CHH	83.33	92.11
A. multifida	CpG1	CHH	83.33	92.11
A. multifida	CpG1	CHH	83.33	92.11
A. multifida	CpG1	CHH	77.78	89.47
A. multifida	CpG1	CHH	77.78	89.47
A. multifida	CpG1	CHH	100	100
A. multifida	CpG1	CHH	77.78	89.47
A. multifida	CpG1	CHH	82.35	91.89
A. multifida	CpG1	CHH	82.35	91.89
A. multifida	CpG1	CHH	77.78	89.47
A. multifida	CpG1	CHH	100	89.47
A. multifida	CpG1	CHH	100	100
A. multifida	CpG1	CHH	83.33	92.11
A. multifida	CpG1	CHH	33.33	68.42
A. multifida	CpG1	CHH	27.78	65.79
A. multifida	CpG1	CHH	27.78	65.79
A. multifida	CpG1	CHH	27.78	65.79
A. multifida	CpG1	CHH	33	68.42
A. multifida	CpG1	CHH	33	89.47
A. multifida	CpG1	CHH	100	100
A. multifida	CpG1	CHH	100	100
A. multifida	CpG1	CHH	100	100
A. multifida	CpG2	CGN	100
A. multifida	CpG2	CGN	100
A. multifida	CpG2	CGN	100
A. multifida	CpG2	CGN	100
A. multifida	CpG2	CGN	93.33
A. multifida	CpG2	CGN	93.33
A. multifida	CpG2	CGN	93.33
A. multifida	CpG2	CGN	93.33
A. multifida	CpG2	CGN	93.33
A. multifida	CpG2	CGN	100
A. multifida	CpG2	CGN	100
A. multifida	CpG2	CGN	100
A. multifida	CpG2	CGN	100
A. multifida	CpG2	CGN	93.33
A. multifida	CpG2	CGN	100
A. multifida	CpG2	CGN	100
A. multifida	CpG2	CGN	93.33
A. multifida	CpG2	CGN	100
A. multifida	CpG2	CGN	100
A. multifida	CpG2	CGN	93.33
A. multifida	CpG2	CGN	93.33
A. multifida	CpG2	CGN	93.33
A. multifida	CpG2	CGN	100
A. multifida	CpG2	CHG	100
A. multifida	CpG2	CHG	66.67
A. multifida	CpG2	CHG	40
A. multifida	CpG2	CHG	93.33
A. multifida	CpG2	CHG	93.33
A. multifida	CpG2	CHG	33.33
A. multifida	CpG2	CHG	100
A. multifida	CpG2	CHG	100
A. multifida	CpG2	CHG	100
A. multifida	CpG2	CHG	100
A. multifida	CpG2	CHH	100
A. multifida	CpG2	CHH	100
A. multifida	CpG2	CHH	100
A. multifida	CpG2	CHH	100
A. multifida	CpG2	CHH	6.67
A. multifida	CpG2	CHH	6.67
A. multifida	CpG2	CHH	6.67
A. multifida	CpG2	CHH	53.33
A. multifida	CpG2	CHH	26.67
A. multifida	CpG2	CHH	20
A. multifida	CpG2	CHH	40
A. multifida	CpG2	CHH	6.67
A. multifida	CpG2	CHH	6.67
A. multifida	CpG2	CHH	20
A. multifida	CpG2	CHH	13.33
A. multifida	CpG2	CHH	13.33
A. multifida	CpG2	CHH	73.33
A. multifida	CpG2	CHH	13.33
A. multifida	CpG2	CHH	53.33
A. multifida	CpG2	CHH	73.33
A. multifida	CpG2	CHH	6.67
A. multifida	CpG2	CHH	26.67
A. multifida	CpG2	CHH	20
A. multifida	CpG2	CHH	66.67
A. multifida	CpG2	CHH	80
A. multifida	CpG2	CHH	20
A. multifida	CpG2	CHH	86.67
A. multifida	CpG2	CHH	20
A. multifida	CpG2	CHH	40
A. multifida	CpG2	CHH	13.33
A. multifida	CpG2	CHH	33.33
A. multifida	CpG2	CHH	80
A. multifida	CpG2	CHH	0
A. multifida	CpG2	CHH	13.33
A. multifida	CpG2	CHH	80
A. multifida	CpG2	CHH	80
A. multifida	CpG2	CHH	66.67
A. multifida	CpG2	CHH	0
A. multifida	CpG2	CHH	0
A. multifida	CpG2	CHH	86.67
A. multifida	CpG2	CHH	73.33
A. multifida	CpG2	CHH	66.67
A. multifida	CpG2	CHH	40
A. multifida	CpG2	CHH	26.67
A. multifida	CpG2	CHH	53.33
A. multifida	CpG2	CHH	20
A. multifida	CpG2	CHH	33.33
A. multifida	CpG2	CHH	40
A. multifida	CpG2	CHH	26.67
A. multifida	CpG2	CHH	26.67
A. multifida	CpG2	CHH	0
A. multifida	CpG2	CHH	13.33
A. multifida	CpG2	CHH	26.67
A. multifida	CpG2	CHH	100
A. multifida	CpG2	CHH	100
A. multifida	CpG3	CGN	100
A. multifida	CpG3	CGN	100
A. multifida	CpG3	CGN	100
A. multifida	CpG3	CGN	100
A. multifida	CpG3	CGN	100
A. multifida	CpG3	CGN	100
A. multifida	CpG3	CGN	100
A. multifida	CpG3	CGN	100
A. multifida	CpG3	CGN	100
A. multifida	CpG3	CGN	100
A. multifida	CpG3	CGN	100
A. multifida	CpG3	CGN	100
A. multifida	CpG3	CGN	100
A. multifida	CpG3	CGN	100
A. multifida	CpG3	CGN	95
A. multifida	CpG3	CGN	94.74
A. multifida	CpG3	CGN	100
A. multifida	CpG3	CGN	100
A. multifida	CpG3	CGN	100
A. multifida	CpG3	CGN	100
A. multifida	CpG3	CGN	100
A. multifida	CpG3	CGN	100
A. multifida	CpG3	CGN	100
A. multifida	CpG3	CGN	100
A. multifida	CpG3	CGN	100
A. multifida	CpG3	CGN	100
A. multifida	CpG3	CGN	100
A. multifida	CpG3	CGN	100
A. multifida	CpG3	CGN	100
A. multifida	CpG3	CGN	100
A. multifida	CpG3	CGN	100
A. multifida	CpG3	CGN	100
A. multifida	CpG3	CGN	100
A. multifida	CpG3	CGN	100
A. multifida	CpG3	CGN	100
A. multifida	CpG3	CGN	100
A. multifida	CpG3	CGN	100
A. multifida	CpG3	CGN	100
A. multifida	CpG3	CGN	100
A. multifida	CpG3	CGN	100
A. multifida	CpG3	CGN	100
A. multifida	CpG3	CGN	100
A. multifida	CpG3	CGN	100
A. multifida	CpG3	CGN	100
A. multifida	CpG3	CGN	100
A. multifida	CpG3	CGN	100
A. multifida	CpG3	CGN	100
A. multifida	CpG3	CGN	94.12
A. multifida	CpG3	CHG	100
A. multifida	CpG3	CHG	100
A. multifida	CpG3	CHG	95
A. multifida	CpG3	CHG	100
A. multifida	CpG3	CHG	90
A. multifida	CpG3	CHG	90
A. multifida	CpG3	CHG	100
A. multifida	CpG3	CHG	100
A. multifida	CpG3	CHG	100
A. multifida	CpG3	CHG	95
A. multifida	CpG3	CHG	100
A. multifida	CpG3	CHG	100
A. multifida	CpG3	CHG	100
A. multifida	CpG3	CHG	100
A. multifida	CpG3	CHG	95
A. multifida	CpG3	CHG	100
A. multifida	CpG3	CHG	90
A. multifida	CpG3	CHG	100
A. multifida	CpG3	CHG	100
A. multifida	CpG3	CHG	100
A. multifida	CpG3	CHG	100
A. multifida	CpG3	CHG	94.12
A. multifida	CpG3	CHG	100
A. multifida	CpG3	CHG	88.24
A. multifida	CpG3	CHG	88.24
A. multifida	CpG3	CHG	100
A. multifida	CpG3	CHG	100
A. multifida	CpG3	CHG	100
A. multifida	CpG3	CHG	100
A. multifida	CpG3	CHG	100
A. multifida	CpG3	CHG	100
A. multifida	CpG3	CHG	100
A. multifida	CpG3	CHG	82.35
A. multifida	CpG3	CHG	100
A. multifida	CpG3	CHG	82.35
A. multifida	CpG3	CHG	100
A. multifida	CpG3	CHH	100
A. multifida	CpG3	CHH	100
A. multifida	CpG3	CHH	100
A. multifida	CpG3	CHH	100
A. multifida	CpG3	CHH	95
A. multifida	CpG3	CHH	85
A. multifida	CpG3	CHH	75
A. multifida	CpG3	CHH	75
A. multifida	CpG3	CHH	90
A. multifida	CpG3	CHH	70
A. multifida	CpG3	CHH	80
A. multifida	CpG3	CHH	93.33
A. multifida	CpG3	CHH	100
A. multifida	CpG3	CHH	55
A. multifida	CpG3	CHH	45
A. multifida	CpG3	CHH	75
A. multifida	CpG3	CHH	75
A. multifida	CpG3	CHH	60
A. multifida	CpG3	CHH	80
A. multifida	CpG3	CHH	90
A. multifida	CpG3	CHH	75
A. multifida	CpG3	CHH	50
A. multifida	CpG3	CHH	45
A. multifida	CpG3	CHH	85
A. multifida	CpG3	CHH	100
A. multifida	CpG3	CHH	85
A. multifida	CpG3	CHH	90
A. multifida	CpG3	CHH	50
A. multifida	CpG3	CHH	40
A. multifida	CpG3	CHH	65
A. multifida	CpG3	CHH	75
A. multifida	CpG3	CHH	60
A. multifida	CpG3	CHH	60
A. multifida	CpG3	CHH	50
A. multifida	CpG3	CHH	75
A. multifida	CpG3	CHH	70
A. multifida	CpG3	CHH	52.63
A. multifida	CpG3	CHH	55
A. multifida	CpG3	CHH	65
A. multifida	CpG3	CHH	90
A. multifida	CpG3	CHH	95
A. multifida	CpG3	CHH	100
A. multifida	CpG3	CHH	100
A. multifida	CpG3	CHH	100
A. multifida	CpG3	CHH	100
A. multifida	CpG3	CHH	100
A. multifida	CpG3	CHH	100
A. multifida	CpG3	CHH	100
A. multifida	CpG3	CHH	100
A. multifida	CpG3	CHH	81.25
A. multifida	CpG3	CHH	88.24
A. multifida	CpG3	CHH	82.35
A. multifida	CpG3	CHH	82.35
A. multifida	CpG3	CHH	58.82
A. multifida	CpG3	CHH	64.71
A. multifida	CpG3	CHH	88.24
A. multifida	CpG3	CHH	94.12
A. multifida	CpG3	CHH	70.59
A. multifida	CpG3	CHH	70.59
A. multifida	CpG3	CHH	94.12
A. multifida	CpG3	CHH	82.35
A. multifida	CpG3	CHH	82.35
A. multifida	CpG3	CHH	82.35
A. multifida	CpG3	CHH	88.24
A. multifida	CpG3	CHH	58.82
A. multifida	CpG3	CHH	35.29
A. multifida	CpG3	CHH	58.82
A. multifida	CpG3	CHH	100
A. multifida	CpG3	CHH	58.82
A. multifida	CpG3	CHH	88.24
A. multifida	CpG3	CHH	94.12
A. multifida	CpG3	CHH	64.71
A. multifida	CpG3	CHH	82.35
A. multifida	CpG3	CHH	64.71
A. multifida	CpG3	CHH	58.72
A. multifida	CpG3	CHH	100
A. multifida	CpG3	CHH	82.35
A. multifida	CpG3	CHH	70.59
A. multifida	CpG3	CHH	82.35
A. multifida	CpG3	CHH	64.71
A. multifida	CpG3	CHH	64.71
A. multifida	CpG3	CHH	70.59
A. multifida	CpG3	CHH	88.24
A. multifida	CpG3	CHH	76.47
A. multifida	CpG3	CHH	88.24
A. multifida	CpG3	CHH	100
A. multifida	CpG3	CHH	70.59
A. multifida	CpG3	CHH	100
A. multifida	CpG3	CHH	88.24
A. multifida	CpG3	CHH	94.12
A. multifida	CpG3	CHH	88.24
A. multifida	CpG3	CHH	64.71
A. multifida	CpG3	CHH	94.12
A. multifida	CpG3	CHH	82.35
A. multifida	CpG3	CHH	94.12
A. multifida	CpG3	CHH	64.71
A. multifida	CpG3	CHH	70.59
A. multifida	CpG3	CHH	70.59
A. multifida	CpG3	CHH	70.59
A. multifida	CpG3	CHH	82.35
A. multifida	CpG3	CHH	76.47
A. multifida	CpG3	CHH	58.82
A. multifida	CpG3	CHH	82.35
A. multifida	CpG3	CHH	70.59
A. multifida	CpG3	CHH	82.35
A. multifida	CpG3	CHH	82.35
A. multifida	CpG3	CHH	52.94
A. multifida	CpG3	CHH	58.82
A. multifida	CpG3	CHH	52.94
A. multifida	CpG3	CHH	70.59
A. multifida	CpG3	CHH	70.59
A. multifida	CpG3	CHH	100
A. multifida	CpG3	CHH	100
A. multifida	CpG3	CHH	100
A. multifida	CpG3	CHH	100
A. parviflora	CpG1	CGN	0
A. parviflora	CpG1	CGN	0
A. parviflora	CpG1	CGN	92.86
A. parviflora	CpG1	CGN	100
A. parviflora	CpG1	CGN	0
A. parviflora	CpG1	CGN	0
A. parviflora	CpG1	CGN	100
A. parviflora	CpG1	CGN	100
A. parviflora	CpG1	CGN	100
A. parviflora	CpG1	CGN	100
A. parviflora	CpG1	CGN	100
A. parviflora	CpG1	CGN	100
A. parviflora	CpG1	CGN	100
A. parviflora	CpG1	CGN	100
A. parviflora	CpG1	CGN	7.14
A. parviflora	CpG1	CGN	100
A. parviflora	CpG1	CGN	100
A. parviflora	CpG1	CHG	0
A. parviflora	CpG1	CHG	100
A. parviflora	CpG1	CHG	100
A. parviflora	CpG1	CHG	100
A. parviflora	CpG1	CHH	0
A. parviflora	CpG1	CHH	100
A. parviflora	CpG1	CHH	100
A. parviflora	CpG1	CHH	0
A. parviflora	CpG1	CHH	100
A. parviflora	CpG1	CHH	0
A. parviflora	CpG1	CHH	100
A. parviflora	CpG1	CHH	100
A. parviflora	CpG1	CHH	100
A. parviflora	CpG1	CHH	0
A. parviflora	CpG1	CHH	0
A. parviflora	CpG1	CHH	100
A. parviflora	CpG1	CHH	100
A. parviflora	CpG1	CHH	100
A. parviflora	CpG1	CHH	100
A. parviflora	CpG1	CHH	100
A. parviflora	CpG1	CHH	100
A. parviflora	CpG1	CHH	7.14
A. parviflora	CpG1	CHH	100
A. parviflora	CpG1	CHH	100
A. parviflora	CpG1	CHH	100
A. parviflora	CpG1	CHH	100
A. parviflora	CpG1	CHH	100
A. parviflora	CpG1	CHH	100
A. parviflora	CpG1	CHH	100
A. parviflora	CpG1	CHH	100
A. parviflora	CpG1	CHH	100
A. parviflora	CpG1	CHH	100
A. parviflora	CpG1	CHH	100
A. parviflora	CpG1	CHH	100
A. parviflora	CpG1	CHH	100
A. parviflora	CpG1	CHH	100
A. parviflora	CpG1	CHH	100
A. parviflora	CpG1	CHH	100
A. parviflora	CpG1	CHH	100
A. parviflora	CpG1	CHH	100
A. parviflora	CpG1	CHH	100
A. parviflora	CpG1	CHH	100
A. parviflora	CpG1	CHH	100
A. parviflora	CpG1	CHH	100
A. parviflora	CpG1	CHH	100
A. parviflora	CpG1	CHH	100
A. parviflora	CpG1	CHH	100
A. parviflora	CpG1	CHH	7.14
A. parviflora	CpG1	CHH	100
A. parviflora	CpG1	CHH	100
A. parviflora	CpG1	CHH	100
A. parviflora	CpG1	CHH	100
A. parviflora	CpG1	CHH	100
A. parviflora	CpG1	CHH	100
A. parviflora	CpG1	CHH	100
A. parviflora	CpG1	CHH	100
A. parviflora	CpG1	CHH	100
A. parviflora	CpG1	CHH	100
A. parviflora	CpG2	CGN	100
A. parviflora	CpG2	CGN	100
A. parviflora	CpG2	CGN	100
A. parviflora	CpG2	CGN	100
A. parviflora	CpG2	CGN	0
A. parviflora	CpG2	CGN	100
A. parviflora	CpG2	CGN	100
A. parviflora	CpG2	CGN	100
A. parviflora	CpG2	CGN	100
A. parviflora	CpG2	CGN	100
A. parviflora	CpG2	CGN	100
A. parviflora	CpG2	CGN	80
A. parviflora	CpG2	CGN	100
A. parviflora	CpG2	CGN	73.33
A. parviflora	CpG2	CGN	92.86
A. parviflora	CpG2	CGN	100
A. parviflora	CpG2	CGN	35.71
A. parviflora	CpG2	CGN	92.86
A. parviflora	CpG2	CGN	100
A. parviflora	CpG2	CGN	92.86
A. parviflora	CpG2	CGN	100
A. parviflora	CpG2	CGN	100
A. parviflora	CpG2	CGN	100
A. parviflora	CpG2	CGN	26.67
A. parviflora	CpG2	CGN	100
A. parviflora	CpG2	CHG	100
A. parviflora	CpG2	CHG	93.33
A. parviflora	CpG2	CHG	73.33
A. parviflora	CpG2	CHG	100
A. parviflora	CpG2	CHG	80
A. parviflora	CpG2	CHG	86.67
A. parviflora	CpG2	CHG	0
A. parviflora	CpG2	CHG	100
A. parviflora	CpG2	CHG	92.86
A. parviflora	CpG2	CHG	0
A. parviflora	CpG2	CHG	100
A. parviflora	CpG2	CHG	100
A. parviflora	CpG2	CHG	100
A. parviflora	CpG2	CHH	100
A. parviflora	CpG2	CHH	100
A. parviflora	CpG2	CHH	100
A. parviflora	CpG2	CHH	100
A. parviflora	CpG2	CHH	46.67
A. parviflora	CpG2	CHH	33.33
A. parviflora	CpG2	CHH	33.33
A. parviflora	CpG2	CHH	100
A. parviflora	CpG2	CHH	60
A. parviflora	CpG2	CHH	53.33
A. parviflora	CpG2	CHH	53.33
A. parviflora	CpG2	CHH	60
A. parviflora	CpG2	CHH	26.67
A. parviflora	CpG2	CHH	26.67
A. parviflora	CpG2	CHH	73.33
A. parviflora	CpG2	CHH	53.33
A. parviflora	CpG2	CHH	53.33
A. parviflora	CpG2	CHH	93.33
A. parviflora	CpG2	CHH	20
A. parviflora	CpG2	CHH	66.67
A. parviflora	CpG2	CHH	100
A. parviflora	CpG2	CHH	20
A. parviflora	CpG2	CHH	20
A. parviflora	CpG2	CHH	53.33
A. parviflora	CpG2	CHH	86.67
A. parviflora	CpG2	CHH	66.67
A. parviflora	CpG2	CHH	53.33
A. parviflora	CpG2	CHH	73.33
A. parviflora	CpG2	CHH	53.33
A. parviflora	CpG2	CHH	86.67
A. parviflora	CpG2	CHH	20
A. parviflora	CpG2	CHH	26.67
A. parviflora	CpG2	CHH	73.33
A. parviflora	CpG2	CHH	20
A. parviflora	CpG2	CHH	26.67
A. parviflora	CpG2	CHH	60
A. parviflora	CpG2	CHH	53.33
A. parviflora	CpG2	CHH	20
A. parviflora	CpG2	CHH	20
A. parviflora	CpG2	CHH	93.33
A. parviflora	CpG2	CHH	60
A. parviflora	CpG2	CHH	100
A. parviflora	CpG2	CHH	100
A. parviflora	CpG2	CHH	92.86
A. parviflora	CpG2	CHH	86.67
A. parviflora	CpG2	CHH	86.67
A. parviflora	CpG2	CHH	86.67
A. parviflora	CpG2	CHH	33.33
A. parviflora	CpG2	CHH	40
A. parviflora	CpG2	CHH	40
A. parviflora	CpG2	CHH	100
A. parviflora	CpG2	CHH	100
A. parviflora	CpG2	CHH	100
A. parviflora	CpG3	CGN	100
A. parviflora	CpG3	CGN	100
A. parviflora	CpG3	CGN	100
A. parviflora	CpG3	CGN	100
A. parviflora	CpG3	CGN	100
A. parviflora	CpG3	CGN	100
A. parviflora	CpG3	CGN	100
A. parviflora	CpG3	CGN	100
A. parviflora	CpG3	CGN	100
A. parviflora	CpG3	CGN	100
A. parviflora	CpG3	CGN	100
A. parviflora	CpG3	CGN	100
A. parviflora	CpG3	CGN	100
A. parviflora	CpG3	CGN	90.91
A. parviflora	CpG3	CGN	100
A. parviflora	CpG3	CGN	0
A. parviflora	CpG3	CGN	100
A. parviflora	CpG3	CGN	100
A. parviflora	CpG3	CGN	0
A. parviflora	CpG3	CGN	90.91
A. parviflora	CpG3	CGN	100
A. parviflora	CpG3	CGN	100
A. parviflora	CpG3	CGN	100
A. parviflora	CpG3	CGN	100
A. parviflora	CpG3	CGN	100
A. parviflora	CpG3	CGN	100
A. parviflora	CpG3	CHG	100
A. parviflora	CpG3	CHG	100
A. parviflora	CpG3	CHG	100
A. parviflora	CpG3	CHG	100
A. parviflora	CpG3	CHG	90.91
A. parviflora	CpG3	CHG	100
A. parviflora	CpG3	CHG	100
A. parviflora	CpG3	CHG	100
A. parviflora	CpG3	CHG	100
A. parviflora	CpG3	CHG	100
A. parviflora	CpG3	CHG	100
A. parviflora	CpG3	CHG	100
A. parviflora	CpG3	CHG	100
A. parviflora	CpG3	CHG	100
A. parviflora	CpG3	CHG	63.64
A. parviflora	CpG3	CHG	100
A. parviflora	CpG3	CHG	100
A. parviflora	CpG3	CHG	100
A. parviflora	CpG3	CHG	100
A. parviflora	CpG3	CHH	100
A. parviflora	CpG3	CHH	100
A. parviflora	CpG3	CHH	100
A. parviflora	CpG3	CHH	100
A. parviflora	CpG3	CHH	90.91
A. parviflora	CpG3	CHH	90.91
A. parviflora	CpG3	CHH	90.91
A. parviflora	CpG3	CHH	72.73
A. parviflora	CpG3	CHH	81.82
A. parviflora	CpG3	CHH	72.73
A. parviflora	CpG3	CHH	81.82
A. parviflora	CpG3	CHH	100
A. parviflora	CpG3	CHH	100
A. parviflora	CpG3	CHH	36.36
A. parviflora	CpG3	CHH	72.73
A. parviflora	CpG3	CHH	72.73
A. parviflora	CpG3	CHH	45.45
A. parviflora	CpG3	CHH	72.73
A. parviflora	CpG3	CHH	90.91
A. parviflora	CpG3	CHH	0
A. parviflora	CpG3	CHH	90.91
A. parviflora	CpG3	CHH	81.82
A. parviflora	CpG3	CHH	81.82
A. parviflora	CpG3	CHH	63.64
A. parviflora	CpG3	CHH	90.91
A. parviflora	CpG3	CHH	100
A. parviflora	CpG3	CHH	90.91
A. parviflora	CpG3	CHH	90.91
A. parviflora	CpG3	CHH	27.27
A. parviflora	CpG3	CHH	18.18
A. parviflora	CpG3	CHH	81.82
A. parviflora	CpG3	CHH	90.91
A. parviflora	CpG3	CHH	45.45
A. parviflora	CpG3	CHH	45.45
A. parviflora	CpG3	CHH	54.55
A. parviflora	CpG3	CHH	0
A. parviflora	CpG3	CHH	72.73
A. parviflora	CpG3	CHH	72.73
A. parviflora	CpG3	CHH	63.64
A. parviflora	CpG3	CHH	90.91
A. parviflora	CpG3	CHH	100
A. parviflora	CpG3	CHH	72.73
A. parviflora	CpG3	CHH	100
A. parviflora	CpG3	CHH	100
A. parviflora	CpG3	CHH	100
A. parviflora	CpG3	CHH	100
A. sylvestris	CpG1	CGN	100
A. sylvestris	CpG1	CGN	100
A. sylvestris	CpG1	CGN	53.85
A. sylvestris	CpG1	CGN	92.31
A. sylvestris	CpG1	CGN	84.62
A. sylvestris	CpG1	CGN	38.46
A. sylvestris	CpG1	CGN	7.69
A. sylvestris	CpG1	CGN	7.69
A. sylvestris	CpG1	CGN	7.69
A. sylvestris	CpG1	CGN	0
A. sylvestris	CpG1	CGN	0
A. sylvestris	CpG1	CGN	8.33
A. sylvestris	CpG1	CGN	9.09
A. sylvestris	CpG1	CGN	7.69
A. sylvestris	CpG1	CGN	92.31
A. sylvestris	CpG1	CGN	84.62
A. sylvestris	CpG1	CGN	92.31
A. sylvestris	CpG1	CGN	84.62
A. sylvestris	CpG1	CGN	92.31
A. sylvestris	CpG1	CGN	92.31
A. sylvestris	CpG1	CGN	84.62
A. sylvestris	CpG1	CGN	100
A. sylvestris	CpG1	CGN	100
A. sylvestris	CpG1	CGN	92.31
A. sylvestris	CpG1	CGN	84.62
A. sylvestris	CpG1	CGN	84.62
A. sylvestris	CpG1	CGN	92.31
A. sylvestris	CpG1	CGN	84.62
A. sylvestris	CpG1	CGN	100
A. sylvestris	CpG1	CGN	69.23
A. sylvestris	CpG1	CGN	100
A. sylvestris	CpG1	CGN	92.31
A. sylvestris	CpG1	CGN	61.54
A. sylvestris	CpG1	CGN	76.92
A. sylvestris	CpG1	CGN	76.92
A. sylvestris	CpG1	CGN	84.62
A. sylvestris	CpG1	CGN	69.23
A. sylvestris	CpG1	CGN	46.15
A. sylvestris	CpG1	CGN	76.92
A. sylvestris	CpG1	CGN	100
A. sylvestris	CpG1	CGN	100
A. sylvestris	CpG1	CGN	92.31
A. sylvestris	CpG1	CGN	92.31
A. sylvestris	CpG1	CGN	100
A. sylvestris	CpG1	CGN	92.31
A. sylvestris	CpG1	CGN	100
A. sylvestris	CpG1	CHG	100
A. sylvestris	CpG1	CHG	30.77
A. sylvestris	CpG1	CHG	30
A. sylvestris	CpG1	CHG	15.38
A. sylvestris	CpG1	CHG	15.38
A. sylvestris	CpG1	CHG	30.77
A. sylvestris	CpG1	CHG	23.08
A. sylvestris	CpG1	CHG	16.67
A. sylvestris	CpG1	CHG	76.92
A. sylvestris	CpG1	CHG	0
A. sylvestris	CpG1	CHG	61.54
A. sylvestris	CpG1	CHG	100
A. sylvestris	CpG1	CHG	76.92
A. sylvestris	CpG1	CHG	61.54
A. sylvestris	CpG1	CHG	61.54
A. sylvestris	CpG1	CHG	84.62
A. sylvestris	CpG1	CHG	100
A. sylvestris	CpG1	CHG	53.85
A. sylvestris	CpG1	CHG	38.46
A. sylvestris	CpG1	CHG	0
A. sylvestris	CpG1	CHH	100
A. sylvestris	CpG1	CHH	0
A. sylvestris	CpG1	CHH	0
A. sylvestris	CpG1	CHH	0
A. sylvestris	CpG1	CHH	0
A. sylvestris	CpG1	CHH	0
A. sylvestris	CpG1	CHH	0
A. sylvestris	CpG1	CHH	15.38
A. sylvestris	CpG1	CHH	0
A. sylvestris	CpG1	CHH	0
A. sylvestris	CpG1	CHH	0
A. sylvestris	CpG1	CHH	46.15
A. sylvestris	CpG1	CHH	0
A. sylvestris	CpG1	CHH	30
A. sylvestris	CpG1	CHH	15.38
A. sylvestris	CpG1	CHH	7.69
A. sylvestris	CpG1	CHH	23.08
A. sylvestris	CpG1	CHH	7.69
A. sylvestris	CpG1	CHH	7.69
A. sylvestris	CpG1	CHH	0
A. sylvestris	CpG1	CHH	7.69
A. sylvestris	CpG1	CHH	0
A. sylvestris	CpG1	CHH	7.69
A. sylvestris	CpG1	CHH	0
A. sylvestris	CpG1	CHH	7.69
A. sylvestris	CpG1	CHH	0
A. sylvestris	CpG1	CHH	46.15
A. sylvestris	CpG1	CHH	0
A. sylvestris	CpG1	CHH	0
A. sylvestris	CpG1	CHH	7.69
A. sylvestris	CpG1	CHH	0
A. sylvestris	CpG1	CHH	15.38
A. sylvestris	CpG1	CHH	0
A. sylvestris	CpG1	CHH	0
A. sylvestris	CpG1	CHH	0
A. sylvestris	CpG1	CHH	0
A. sylvestris	CpG1	CHH	0
A. sylvestris	CpG1	CHH	76.92
A. sylvestris	CpG1	CHH	0
A. sylvestris	CpG1	CHH	0
A. sylvestris	CpG1	CHH	61.54
A. sylvestris	CpG1	CHH	84.62
A. sylvestris	CpG1	CHH	0
A. sylvestris	CpG1	CHH	0
A. sylvestris	CpG1	CHH	0
A. sylvestris	CpG1	CHH	46.15
A. sylvestris	CpG1	CHH	7.69
A. sylvestris	CpG1	CHH	7.69
A. sylvestris	CpG1	CHH	84.62
A. sylvestris	CpG1	CHH	76.92
A. sylvestris	CpG1	CHH	0
A. sylvestris	CpG1	CHH	0
A. sylvestris	CpG1	CHH	0
A. sylvestris	CpG1	CHH	0
A. sylvestris	CpG1	CHH	0
A. sylvestris	CpG1	CHH	0
A. sylvestris	CpG1	CHH	15.38
A. sylvestris	CpG1	CHH	7.69
A. sylvestris	CpG1	CHH	0
A. sylvestris	CpG1	CHH	7.69
A. sylvestris	CpG1	CHH	0
A. sylvestris	CpG1	CHH	7.69
A. sylvestris	CpG1	CHH	0
A. sylvestris	CpG1	CHH	0
A. sylvestris	CpG1	CHH	0
A. sylvestris	CpG1	CHH	38.46
A. sylvestris	CpG1	CHH	0
A. sylvestris	CpG1	CHH	0
A. sylvestris	CpG1	CHH	23.08
A. sylvestris	CpG1	CHH	46.15
A. sylvestris	CpG1	CHH	61.54
A. sylvestris	CpG1	CHH	0
A. sylvestris	CpG1	CHH	0
A. sylvestris	CpG1	CHH	7.69
A. sylvestris	CpG1	CHH	0
A. sylvestris	CpG1	CHH	0
A. sylvestris	CpG1	CHH	0
A. sylvestris	CpG1	CHH	7.69
A. sylvestris	CpG1	CHH	0
A. sylvestris	CpG1	CHH	7.69
A. sylvestris	CpG1	CHH	15.38
A. sylvestris	CpG1	CHH	15.38
A. sylvestris	CpG1	CHH	7.69
A. sylvestris	CpG1	CHH	15.38
A. sylvestris	CpG1	CHH	15.38
A. sylvestris	CpG1	CHH	0
A. sylvestris	CpG1	CHH	0
A. sylvestris	CpG1	CHH	0
A. sylvestris	CpG1	CHH	0
A. sylvestris	CpG1	CHH	0
A. sylvestris	CpG2	CGN	100
A. sylvestris	CpG2	CGN	100
A. sylvestris	CpG2	CGN	93.33
A. sylvestris	CpG2	CGN	93.33
A. sylvestris	CpG2	CGN	100
A. sylvestris	CpG2	CGN	73.33
A. sylvestris	CpG2	CGN	100
A. sylvestris	CpG2	CGN	100
A. sylvestris	CpG2	CGN	86.67
A. sylvestris	CpG2	CGN	93.33
A. sylvestris	CpG2	CGN	80
A. sylvestris	CpG2	CGN	93.33
A. sylvestris	CpG2	CGN	93.33
A. sylvestris	CpG2	CGN	100
A. sylvestris	CpG2	CGN	100
A. sylvestris	CpG2	CGN	80
A. sylvestris	CpG2	CGN	93.33
A. sylvestris	CpG2	CGN	93.33
A. sylvestris	CpG2	CGN	93.33
A. sylvestris	CpG2	CGN	100
A. sylvestris	CpG2	CGN	100
A. sylvestris	CpG2	CHG	0
A. sylvestris	CpG2	CHG	0
A. sylvestris	CpG2	CHG	40
A. sylvestris	CpG2	CHG	100
A. sylvestris	CpG2	CHG	86.67
A. sylvestris	CpG2	CHG	93.33
A. sylvestris	CpG2	CHG	40
A. sylvestris	CpG2	CHG	60
A. sylvestris	CpG2	CHG	0
A. sylvestris	CpG2	CHG	0
A. sylvestris	CpG2	CHH	100
A. sylvestris	CpG2	CHH	0
A. sylvestris	CpG2	CHH	0
A. sylvestris	CpG2	CHH	0
A. sylvestris	CpG2	CHH	46.67
A. sylvestris	CpG2	CHH	33.33
A. sylvestris	CpG2	CHH	0
A. sylvestris	CpG2	CHH	0
A. sylvestris	CpG2	CHH	13.33
A. sylvestris	CpG2	CHH	0
A. sylvestris	CpG2	CHH	26.67
A. sylvestris	CpG2	CHH	0
A. sylvestris	CpG2	CHH	0
A. sylvestris	CpG2	CHH	0
A. sylvestris	CpG2	CHH	13.33
A. sylvestris	CpG2	CHH	20
A. sylvestris	CpG2	CHH	20
A. sylvestris	CpG2	CHH	20
A. sylvestris	CpG2	CHH	0
A. sylvestris	CpG2	CHH	13.33
A. sylvestris	CpG2	CHH	60
A. sylvestris	CpG2	CHH	26.67
A. sylvestris	CpG2	CHH	6.67
A. sylvestris	CpG2	CHH	0
A. sylvestris	CpG2	CHH	0
A. sylvestris	CpG2	CHH	6.67
A. sylvestris	CpG2	CHH	0
A. sylvestris	CpG2	CHH	46.67
A. sylvestris	CpG2	CHH	0
A. sylvestris	CpG2	CHH	26.67
A. sylvestris	CpG2	CHH	6.67
A. sylvestris	CpG2	CHH	20
A. sylvestris	CpG2	CHH	0
A. sylvestris	CpG2	CHH	0
A. sylvestris	CpG2	CHH	13.33
A. sylvestris	CpG2	CHH	60
A. sylvestris	CpG2	CHH	0
A. sylvestris	CpG2	CHH	0
A. sylvestris	CpG3	CGN	100
A. sylvestris	CpG3	CGN	100
A. sylvestris	CpG3	CGN	93.75
A. sylvestris	CpG3	CGN	100
A. sylvestris	CpG3	CGN	87.5
A. sylvestris	CpG3	CGN	100
A. sylvestris	CpG3	CGN	93.75
A. sylvestris	CpG3	CGN	100
A. sylvestris	CpG3	CGN	93.75
A. sylvestris	CpG3	CGN	93.75
A. sylvestris	CpG3	CGN	100
A. sylvestris	CpG3	CGN	100
A. sylvestris	CpG3	CGN	100
A. sylvestris	CpG3	CGN	100
A. sylvestris	CpG3	CGN	100
A. sylvestris	CpG3	CGN	100
A. sylvestris	CpG3	CGN	93.33
A. sylvestris	CpG3	CGN	93.33
A. sylvestris	CpG3	CGN	100
A. sylvestris	CpG3	CGN	100
A. sylvestris	CpG3	CHG	100
A. sylvestris	CpG3	CHG	25
A. sylvestris	CpG3	CHG	56.25
A. sylvestris	CpG3	CHG	18.75
A. sylvestris	CpG3	CHG	100
A. sylvestris	CpG3	CHG	93.75
A. sylvestris	CpG3	CHG	68.75
A. sylvestris	CpG3	CHG	12.5
A. sylvestris	CpG3	CHG	56.25
A. sylvestris	CpG3	CHG	18.75
A. sylvestris	CpG3	CHG	100
A. sylvestris	CpG3	CHG	68.75
A. sylvestris	CpG3	CHG	0
A. sylvestris	CpG3	CHH	100
A. sylvestris	CpG3	CHH	0
A. sylvestris	CpG3	CHH	0
A. sylvestris	CpG3	CHH	0
A. sylvestris	CpG3	CHH	0
A. sylvestris	CpG3	CHH	6.25
A. sylvestris	CpG3	CHH	6.25
A. sylvestris	CpG3	CHH	6.25
A. sylvestris	CpG3	CHH	0
A. sylvestris	CpG3	CHH	12.5
A. sylvestris	CpG3	CHH	6.25
A. sylvestris	CpG3	CHH	6.25
A. sylvestris	CpG3	CHH	12.5
A. sylvestris	CpG3	CHH	0
A. sylvestris	CpG3	CHH	0
A. sylvestris	CpG3	CHH	12.5
A. sylvestris	CpG3	CHH	0
A. sylvestris	CpG3	CHH	6.25
A. sylvestris	CpG3	CHH	6.25
A. sylvestris	CpG3	CHH	6.25
A. sylvestris	CpG3	CHH	18.75
A. sylvestris	CpG3	CHH	6.25
A. sylvestris	CpG3	CHH	0
A. sylvestris	CpG3	CHH	12.5
A. sylvestris	CpG3	CHH	0
A. sylvestris	CpG3	CHH	0
A. sylvestris	CpG3	CHH	0
A. sylvestris	CpG3	CHH	0
A. sylvestris	CpG3	CHH	0
A. sylvestris	CpG3	CHH	0
A. cylindrica	CpG1	CGN	100
A. cylindrica	CpG1	CGN	100
A. cylindrica	CpG1	CGN	100
A. cylindrica	CpG1	CGN	92.31
A. cylindrica	CpG1	CGN	100
A. cylindrica	CpG1	CGN	100
A. cylindrica	CpG1	CGN	100
A. cylindrica	CpG1	CGN	76.92
A. cylindrica	CpG1	CGN	92.31
A. cylindrica	CpG1	CGN	69.23
A. cylindrica	CpG1	CGN	76.92
A. cylindrica	CpG1	CGN	92.31
A. cylindrica	CpG1	CGN	92.31
A. cylindrica	CpG1	CGN	92.31
A. cylindrica	CpG1	CGN	100
A. cylindrica	CpG1	CGN	100
A. cylindrica	CpG1	CGN	100
A. cylindrica	CpG1	CGN	100
A. cylindrica	CpG1	CGN	100
A. cylindrica	CpG1	CGN	100
A. cylindrica	CpG1	CHG	92.31
A. cylindrica	CpG1	CHG	76.92
A. cylindrica	CpG1	CHG	92.31
A. cylindrica	CpG1	CHG	76.92
A. cylindrica	CpG1	CHG	69.23
A. cylindrica	CpG1	CHG	84.62
A. cylindrica	CpG1	CHG	30.77
A. cylindrica	CpG1	CHG	100
A. cylindrica	CpG1	CHH	30.77
A. cylindrica	CpG1	CHH	38.46
A. cylindrica	CpG1	CHH	23.08
A. cylindrica	CpG1	CHH	0
A. cylindrica	CpG1	CHH	0
A. cylindrica	CpG1	CHH	92.31
A. cylindrica	CpG1	CHH	0
A. cylindrica	CpG1	CHH	0
A. cylindrica	CpG1	CHH	0
A. cylindrica	CpG1	CHH	15.38
A. cylindrica	CpG1	CHH	23.08
A. cylindrica	CpG1	CHH	7.69
A. cylindrica	CpG1	CHH	7.69
A. cylindrica	CpG1	CHH	69.23
A. cylindrica	CpG1	CHH	0
A. cylindrica	CpG1	CHH	0
A. cylindrica	CpG1	CHH	0
A. cylindrica	CpG1	CHH	0
A. cylindrica	CpG1	CHH	0
A. cylindrica	CpG1	CHH	0
A. cylindrica	CpG1	CHH	38.46
A. cylindrica	CpG1	CHH	69.23
A. cylindrica	CpG1	CHH	76.92
A. cylindrica	CpG1	CHH	61.54
A. cylindrica	CpG1	CHH	84.62
A. cylindrica	CpG3	CGN	100
A. cylindrica	CpG3	CGN	84.62
A. cylindrica	CpG3	CGN	92.31
A. cylindrica	CpG3	CGN	100
A. cylindrica	CpG3	CGN	100
A. cylindrica	CpG3	CGN	92.31
A. cylindrica	CpG3	CGN	92.31
A. cylindrica	CpG3	CGN	84.62
A. cylindrica	CpG3	CGN	100
A. cylindrica	CpG3	CGN	100
A. cylindrica	CpG3	CGN	92.31
A. cylindrica	CpG3	CGN	100
A. cylindrica	CpG3	CGN	76.92
A. cylindrica	CpG3	CGN	84.62
A. cylindrica	CpG3	CGN	100
A. cylindrica	CpG3	CGN	100
A. cylindrica	CpG3	CGN	100
A. cylindrica	CpG3	CGN	100
A. cylindrica	CpG3	CHG	100
A. cylindrica	CpG3	CHG	15.38
A. cylindrica	CpG3	CHG	92.31
A. cylindrica	CpG3	CHG	84.61
A. cylindrica	CpG3	CHG	53.85
A. cylindrica	CpG3	CHG	38.46
A. cylindrica	CpG3	CHG	69.23
A. cylindrica	CpG3	CHG	7.69
A. cylindrica	CpG3	CHG	61.54
A. cylindrica	CpG3	CHG	46.15
A. cylindrica	CpG3	CHG	100
A. cylindrica	CpG3	CHH	100
A. cylindrica	CpG3	CHH	0
A. cylindrica	CpG3	CHH	0
A. cylindrica	CpG3	CHH	0
A. cylindrica	CpG3	CHH	15.38
A. cylindrica	CpG3	CHH	23.08
A. cylindrica	CpG3	CHH	7.69
A. cylindrica	CpG3	CHH	0
A. cylindrica	CpG3	CHH	7.69
A. cylindrica	CpG3	CHH	7.69
A. cylindrica	CpG3	CHH	0
A. cylindrica	CpG3	CHH	7.69
A. cylindrica	CpG3	CHH	0
A. cylindrica	CpG3	CHH	0
A. cylindrica	CpG3	CHH	23.08
A. cylindrica	CpG3	CHH	0
A. cylindrica	CpG3	CHH	0
A. cylindrica	CpG3	CHH	0
A. cylindrica	CpG3	CHH	0
A. cylindrica	CpG3	CHH	23.08
A. cylindrica	CpG3	CHH	0
