# Supplementary material for: Structure and Methylation of 35S rDNA in Allopolyploids Anemone multifida (2n = 4x = 32, BBDD) and Anemone baldensis (2n = 6x = 48, AABBDD) and Their Parental Species Show Evidence of Nucleolar Dominance
Source: Front Plant Sci. 2022 Jul 6;13:908218. doi: 10.3389/fpls.2022.908218 (PMC9296772; doi:10.3389/fpls.2022.908218)
Supplement: Supplementary file 13 [file Table_6.csv]

Supplementary Table S6. Results of the Wilcoxon signed-rank test (wilcox.exact) implemented in R, for the difference in the methylation between the CpG1, CpG2 and CpG3 regions within the 5�ETS of 35S rDNA established by bisulfite sequencing of Sanger-sequenced clones. P- values were corrected for multiple testing using the Benjamini-Hochberg adjustment. Above double line is statistical test for t…
	.y.	n1	n2	Island	group2	group1	G	p.value	statistic	p.adj	p.adj.signif	xmin	xmax
1	Methylation	156	66	CpG1	A. baldensis_D	A. baldensis_A	1	0.030733992	4307	0.044	*	1	2
2	Methylation	156	53	CpG1	A. cylindrica	A. baldensis_A	2	7.17E-11	1890.5	0	****	1	3
3	Methylation	66	53	CpG1	A. cylindrica	A. baldensis_D	3	0.000148096	1065.5	0	***	2	3
4	Methylation	156	51	CpG1	A. multifida	A. baldensis_A	4	3.75E-26	590	0	****	1	4
5	Methylation	66	51	CpG1	A. multifida	A. baldensis_D	5	1.79E-12	495	0	****	2	4
6	Methylation	53	51	CpG1	A. multifida	A. cylindrica	6	0.000332074	818.5	0.001	***	3	4
7	Methylation	156	75	CpG1	A. parviflora	A. baldensis_A	7	2.39E-25	1511.5	0	****	1	5
8	Methylation	51	75	CpG1	A. parviflora	A. multifida	8	0.00187806	1392.5	0.003	**	4	5
9	Methylation	66	75	CpG1	A. parviflora	A. baldensis_D	9	2.79E-15	782	0	****	2	5
10	Methylation	53	75	CpG1	A. parviflora	A. cylindrica	10	5.99E-08	1010.5	0	****	3	5
11	Methylation	156	156	CpG1	A. sylvestris	A. baldensis_A	11	3.87E-06	8749	0	****	1	6
12	Methylation	53	156	CpG1	A. sylvestris	A. cylindrica	12	0.000235441	5493	0	***	3	6
13	Methylation	66	156	CpG1	A. sylvestris	A. baldensis_D	13	0.140016851	4521.5	0.175	ns	2	6
14	Methylation	51	156	CpG1	A. sylvestris	A. multifida	14	3.85E-16	6755.5	0	****	4	6
15	Methylation	75	156	CpG1	A. sylvestris	A. parviflora	15	2.29E-18	9671	0	****	5	6
16	Methylation	69	88	CpG2	A. baldensis_D	A. baldensis_A	16	0.006439605	2283.5	0.01	**	1	2
17	Methylation	69	88	CpG2	A. multifida	A. baldensis_A	17	4.08E-05	1903	0	****	1	4
18	Methylation	88	88	CpG2	A. multifida	A. baldensis_D	18	0.181415762	3426.5	0.22	ns	2	4
19	Methylation	69	91	CpG2	A. parviflora	A. baldensis_A	19	7.35E-08	1637.5	0	****	1	5
20	Methylation	88	91	CpG2	A. parviflora	A. multifida	20	0.051326701	3341	0.071	ns	4	5
21	Methylation	88	91	CpG2	A. parviflora	A. baldensis_D	21	0.002619455	2988.5	0.004	**	2	5
22	Methylation	88	69	CpG2	A. sylvestris	A. baldensis_D	22	0.062798843	3554	0.084	ns	2	6
23	Methylation	69	69	CpG2	A. sylvestris	A. baldensis_A	23	0.328859862	2157	0.365	ns	1	6
24	Methylation	88	69	CpG2	A. sylvestris	A. multifida	24	0.001528474	3918	0.003	**	4	6
25	Methylation	91	69	CpG2	A. sylvestris	A. parviflora	25	4.02E-06	4438	0	****	5	6
26	Methylation	63	63	CpG3	A. baldensis_D	A. baldensis_A	26	0.079569952	1631	0.103	ns	1	2
27	Methylation	63	50	CpG3	A. cylindrica	A. baldensis_A	27	0.404896338	1432	0.438	ns	1	3
28	Methylation	63	50	CpG3	A. cylindrica	A. baldensis_D	28	0.522545626	1683.5	0.55	ns	2	3
29	Methylation	63	199	CpG3	A. multifida	A. baldensis_A	29	1.39E-11	2937.5	0	****	1	4
30	Methylation	63	199	CpG3	A. multifida	A. baldensis_D	30	2.42E-05	4176	0	****	2	4
31	Methylation	50	199	CpG3	A. multifida	A. cylindrica	31	7.16E-07	2849	0	****	3	4
32	Methylation	63	91	CpG3	A. parviflora	A. baldensis_A	32	1.29E-09	1314	0	****	1	5
33	Methylation	199	91	CpG3	A. parviflora	A. multifida	33	0.294526136	8402	0.337	ns	4	5
34	Methylation	63	91	CpG3	A. parviflora	A. baldensis_D	34	0.000103562	1883	0	***	2	5
35	Methylation	50	91	CpG3	A. parviflora	A. cylindrica	35	6.90E-06	1300.5	0	****	3	5
36	Methylation	63	63	CpG3	A. sylvestris	A. baldensis_A	36	0.590076734	1875	0.605	ns	1	6
37	Methylation	50	63	CpG3	A. sylvestris	A. cylindrica	37	0.663247949	1649.5	0.663	ns	3	6
38	Methylation	63	63	CpG3	A. sylvestris	A. baldensis_D	38	0.27460951	2203.5	0.323	ns	2	6
39	Methylation	199	63	CpG3	A. sylvestris	A. multifida	39	6.47E-09	9133	0	****	4	6
40	Methylation	91	63	CpG3	A. sylvestris	A. parviflora	40	4.22E-07	4154.5	0	****	5	6
