# Supplementary material for: Structure and Methylation of 35S rDNA in Allopolyploids Anemone multifida (2n = 4x = 32, BBDD) and Anemone baldensis (2n = 6x = 48, AABBDD) and Their Parental Species Show Evidence of Nucleolar Dominance
Source: Front Plant Sci. 2022 Jul 6;13:908218. doi: 10.3389/fpls.2022.908218 (PMC9296772; doi:10.3389/fpls.2022.908218)
Supplement: Supplementary file 14 [file Table_7.xlsx]

## Sheet: Exact_CpG_2
	Supplementary Table S7. Results of the Wilcoxon signed-rank test (wilcox.exact) implemented in R, for the difference in the methylation between the A. baldensis subgenome A and D. P- values were corrected for multiple testing using the Benjamini-Hochberg adjustment. Above double line statistical test for the overall difference in methylation between the CpG islands, below the double line results …
	CpG_island	Modification	group1	group2	Statistics	p-value	Adjusted p-value	Significance
	CpG1		A. baldensis_A	A. baldensis_D	4307	0.030734	0.046	*
	CpG2		A. baldensis_A	A. baldensis_D	2283.5	0.0064396	0.019	*
	CpG3		A. baldensis_A	A. baldensis_D	1631	0.07957	0.08	ns
	CpG1	CGN	A. baldensis_A	A. baldensis_D	453	0.135945	0.203917	ns
	CpG1	CHG	A. baldensis_A	A. baldensis_D	84.5	0.789543	0.789543	ns
	CpG1	CHH	A. baldensis_A	A. baldensis_D	1230	0.105331	0.189595	ns
	CpG2	CGN	A. baldensis_A	A. baldensis_D	155.5	0.0209304	0.0470933	*
	CpG2	CHG	A. baldensis_A	A. baldensis_D	10	0.0025006	0.0112527	*
	CpG2	CHH	A. baldensis_A	A. baldensis_D	705.5	0.00178277	0.0112527	*
	CpG3	CGN	A. baldensis_A	A. baldensis_D	139	0.0206211	0.0470933	*
	CpG3	CHG	A. baldensis_A	A. baldensis_D	72	0.365855	0.470385	ns
	CpG3	CHH	A. baldensis_A	A. baldensis_D	360.5	0.446431	0.502235	ns
